# Supplementary material for: Attachment Representations in Children with and without Attention-Deficit/Hyperactivity Disorder (ADHD)
Source: Brain Sci. 2021 Nov 16;11(11):1516. doi: 10.3390/brainsci11111516 (PMC8615467; doi:10.3390/brainsci11111516)
Supplement: Supplementary file 1 [file brainsci-11-01516-s001.zip]

Archive with 1 entries (1 files):
- brainsci-1447024-supplementary.pdf
